# Supplementary material for: Bisphenol A Levels in Pasteurized Milk Marketed in Plastic Packaging and Associated Health Risk Assessment: A Pilot Study
Source: J Xenobiot. 2025 Nov 1;15(6):180. doi: 10.3390/jox15060180 (PMC12641992; doi:10.3390/jox15060180)
Supplement: Supplementary file 1 [file jox-15-00180-s001.zip]

Archive with 1 entries (1 files):
- jox-3918493-supplementary.pdf
